# Supplementary material for: Maternal Malic Acid May Ameliorate Oxidative Stress and Inflammation in Sows through Modulating Gut Microbiota and Host Metabolic Profiles during Late Pregnancy
Source: Antioxidants (Basel). 2024 Feb 19;13(2):253. doi: 10.3390/antiox13020253 (PMC10886295; doi:10.3390/antiox13020253)
Supplement: Supplementary file 1 [file antioxidants-13-00253-s001.zip]

Archive with 1 entries (1 files):
- antioxidants-2833534-supplementary.xls
