# Supplementary material for: Maternal Malic Acid May Ameliorate Oxidative Stress and Inflammation in Sows through Modulating Gut Microbiota and Host Metabolic Profiles during Late Pregnancy
Source: Antioxidants (Basel). 2024 Feb 19;13(2):253. doi: 10.3390/antiox13020253 (PMC10886295; doi:10.3390/antiox13020253)
Supplement: Supplementary file 1 [file antioxidants-13-00253-s001.zip › antioxidants-2833534-supplementary.xls]

## Sheet: 化合物分类层级表
Metabolite	HMDB Superclass	HMDB Class	HMDB Subclass	Vip_plsda	P_value	FC	Level
PA(6 keto-PGF1alpha/20:0)	Not Available	Not Available	Not Available	2.52972	0.04148	0.863422	Down
DG(21:0/PGF1alpha/0:0)	Not Available	Not Available	Not Available	1.02263	0.03887	0.984426	Down
Sulfamethazine	Benzenoids	Benzene and substituted derivatives	Benzenesulfonamides	3.91933	0.003192	0.818343	Down
2-Dodecylbenzenesulfonic acid	Benzenoids	Benzene and substituted derivatives	Benzenesulfonic acids and derivatives	1.99702	0.0006738	0.95678	Down
Atenolol	Benzenoids	Benzene and substituted derivatives	Phenylacetamides	1.10861	2.27e-05	0.988536	Down
Vicriviroc	Benzenoids	Benzene and substituted derivatives	Trifluoromethylbenzenes	1.5234	0.005396	0.968923	Down
Lawsone	Benzenoids	Naphthalenes	Naphthoquinones	1.1824	0.003872	0.977662	Down
12(R)-HPETE	Lipids and lipid-like molecules	Fatty Acyls	Eicosanoids	1.42527	0.01662	0.972435	Down
Octanoylcarnitine	Lipids and lipid-like molecules	Fatty Acyls	Fatty acid esters	2.52925	0.01466	0.885281	Down
4-Ethoxy-4-oxobutanoylcarnitine	Lipids and lipid-like molecules	Fatty Acyls	Fatty acid esters	2.49501	0.0005627	0.904726	Down
O-Adipoylcarnitine	Lipids and lipid-like molecules	Fatty Acyls	Fatty acid esters	1.80252	0.02898	0.944305	Down
Caryophyllen-beta	Lipids and lipid-like molecules	Fatty Acyls	Fatty acid esters	1.58738	0.04632	0.956539	Down
DG(8:0/15:0/0:0)	Lipids and lipid-like molecules	Glycerolipids	Diradylglycerols	1.3704	0.005155	0.978751	Down
LysoPE(20:4(5Z,8Z,11Z,14Z)/0:0)	Lipids and lipid-like molecules	Glycerophospholipids	Glycerophosphoethanolamines	1.39513	0.005536	0.978808	Down
Lefamulin	Lipids and lipid-like molecules	Prenol lipids	Diterpenoids	1.26161	0.04037	0.977257	Down
Silenoside C	Lipids and lipid-like molecules	Prenol lipids	Terpene glycosides	3.60194	0.03895	0.713146	Down
Protocrocin	Lipids and lipid-like molecules	Prenol lipids	Terpene glycosides	3.5346	0.02792	0.7255	Down
20,26-Dihydroxyecdysone	Lipids and lipid-like molecules	Steroids and steroid derivatives	Bile acids, alcohols and derivatives	1.46279	0.01023	0.973675	Down
Deoxyuridine	Nucleosides, nucleotides, and analogues	Pyrimidine nucleosides	Pyrimidine 2''-deoxyribonucleosides	1.1423	0.04147	0.970128	Down
N-(3-(3-Hydroxy-4-methoxyphenyl)propyl)-L-alpha-aspartyl-L-phenylalanine	Organic acids and derivatives	Carboxylic acids and derivatives	Amino acids, peptides, and analogues	4.24126	4.04e-07	0.816434	Down
N,N-Diallyl-tyrosyl-aminoisobutyryl-aminoisobutyryl-phenylalanyl-leucine	Organic acids and derivatives	Carboxylic acids and derivatives	Amino acids, peptides, and analogues	2.53045	0.01406	0.873262	Down
Elastin	Organic acids and derivatives	Carboxylic acids and derivatives	Amino acids, peptides, and analogues	1.79756	0.007042	0.957414	Down
Diaminopimelic acid	Organic acids and derivatives	Carboxylic acids and derivatives	Amino acids, peptides, and analogues	1.39029	0.03539	0.961402	Down
N-Acetyl-L-methionine	Organic acids and derivatives	Carboxylic acids and derivatives	Amino acids, peptides, and analogues	1.37117	0.0343	0.961968	Down
Isoleucyl-Threonine	Organic acids and derivatives	Carboxylic acids and derivatives	Amino acids, peptides, and analogues	1.12452	0.0009332	0.981416	Down
Ureidoisobutyric acid	Organic acids and derivatives	Organic carbonic acids and derivatives	Ureas	2.01003	0.007363	0.943152	Down
Vicine	Organic oxygen compounds	Organooxygen compounds	Carbohydrates and carbohydrate conjugates	2.68306	0.04354	0.865993	Down
2,3,4,5-Tetrahydroxy-6-(1,2,3,4-tetrahydroxybutyl)oxane-2-carbaldehyde	Organic oxygen compounds	Organooxygen compounds	Carbohydrates and carbohydrate conjugates	2.5798	0.04097	0.878632	Down
Compstatin	Organic Polymers	Polypeptides	Not Available	3.93129	0.01756	0.76179	Down
1-Tert-butyl 4-ethyl 5-oxoazepane-1,4-dicarboxylate	Organoheterocyclic compounds	Azepanes	Not Available	1.78231	0.02919	0.933572	Down
5-Methylcytosine	Organoheterocyclic compounds	Diazines	Pyrimidines and pyrimidine derivatives	1.31622	0.01443	0.973069	Down
1-Methyl-4-piperidyl acetate	Organoheterocyclic compounds	Piperidines	Not Available	1.21997	0.0001857	0.981833	Down
Grotan	Organoheterocyclic compounds	Triazinanes	1,3,5-triazinanes	1.08947	0.0003688	0.986043	Down
Supercinnamaldehyde	Phenylpropanoids and polyketides	Cinnamaldehydes	Not Available	2.39665	0.04931	0.869446	Down
Dattelic acid	Phenylpropanoids and polyketides	Cinnamic acids and derivatives	Hydroxycinnamic acids and derivatives	2.21507	0.005764	0.924368	Down
3-(Aminomethyl)-2,5,9-trimethyl-7H-furo[3,2-g]chromen-7-one	Phenylpropanoids and polyketides	Coumarins and derivatives	Furanocoumarins	1.2627	4.51e-07	0.984654	Down
2'-hydroxypseudobaptigenin	Phenylpropanoids and polyketides	Isoflavonoids	Isoflav-2-enes	1.14047	0.0003446	0.980397	Down
DG(14:0/0:0/18:3(9,11,15)-OH(13))	Not Available	Not Available	Not Available	1.23407	0.0009607	1.01646	Up
Policapram	Not Available	Not Available	Not Available	1.17404	0.005452	1.02531	Up
PC(P-16:0/PGF1alpha)	Not Available	Not Available	Not Available	1.71091	0.001419	1.04162	Up
Morphinone	Alkaloids and derivatives	Morphinans	Not Available	3.9676	0.001533	1.3585	Up
Riddelliine	Alkaloids and derivatives	Not Available	Not Available	4.17679	0.01564	1.4038	Up
Vindoline	Alkaloids and derivatives	Plumeran-type alkaloids	Not Available	1.77812	0.01676	1.03964	Up
Nor-psi-tropine	Alkaloids and derivatives	Tropane alkaloids	Not Available	1.00019	0.000471	1.01141	Up
N-Acetyl-2-hydroxybenzamide	Benzenoids	Benzene and substituted derivatives	Benzoic acids and derivatives	1.5334	0.03682	1.06067	Up
Salicyluric acid	Benzenoids	Benzene and substituted derivatives	Benzoic acids and derivatives	2.01298	0.03689	1.08808	Up
N-Cyclohexylformamide	Benzenoids	Benzene and substituted derivatives	Not Available	1.00602	0.001247	1.01126	Up
Formetanate	Benzenoids	Benzene and substituted derivatives	Phenyl methylcarbamates	2.38112	0.0413	1.11829	Up
2-Hydroxy-4-(3-azidomethylphenyl)-4-oxo-2-butenoic acid	Benzenoids	Benzene and substituted derivatives	Styrenes	1.41716	0.04095	1.04767	Up
Indan-1-ol	Benzenoids	Indanes	Not Available	2.55213	1.77e-05	1.09038	Up
Buprenorphine	Benzenoids	Phenanthrenes and derivatives	Not Available	1.64439	0.01455	1.04091	Up
Leukotriene F4	Lipids and lipid-like molecules	Fatty Acyls	Eicosanoids	2.0093	0.03798	1.06718	Up
Prostaglandin G2 2-glyceryl Ester	Lipids and lipid-like molecules	Fatty Acyls	Eicosanoids	2.31308	0.007286	1.09831	Up
(5Z,8Z,13E,15S)-11,12,15-Trihydroxyicosa-5,8,13-trienoylcarnitine	Lipids and lipid-like molecules	Fatty Acyls	Fatty acid esters	1.61485	0.01506	1.04484	Up
Tetradeca-6,8,10-trienoylcarnitine	Lipids and lipid-like molecules	Fatty Acyls	Fatty acid esters	7.14952	0.0005277	2.69496	Up
9,10-DHOME	Lipids and lipid-like molecules	Fatty Acyls	Fatty acids and conjugates	1.50001	0.01933	1.03405	Up
(E)-Zeatin glucoside	Lipids and lipid-like molecules	Fatty Acyls	Fatty acyl glycosides	1.25597	0.01477	1.03195	Up
Blumenol C glucoside	Lipids and lipid-like molecules	Fatty Acyls	Fatty acyl glycosides	2.11287	0.01741	1.07045	Up
DG(18:3(9Z,12Z,15Z)/15:0/0:0)	Lipids and lipid-like molecules	Fatty Acyls	Lineolic acids and derivatives	2.87734	0.0238	1.14699	Up
9(S)-HPODE	Lipids and lipid-like molecules	Fatty Acyls	Lineolic acids and derivatives	6.43622	2.98e-15	1.75455	Up
1-(8Z,11Z,14Z-eicosatrienoyl)-glycero-3-phosphate	Lipids and lipid-like molecules	Glycerophospholipids	Glycerophosphates	1.54207	0.02878	1.04095	Up
LysoPA(P-16:0/0:0)	Lipids and lipid-like molecules	Glycerophospholipids	Glycerophosphates	1.70233	0.0203	1.04317	Up
LysoPA(20:4(8Z,11Z,14Z,17Z)/0:0)	Lipids and lipid-like molecules	Glycerophospholipids	Glycerophosphates	1.97502	0.01486	1.06218	Up
LysoPA(16:0/0:0)	Lipids and lipid-like molecules	Glycerophospholipids	Glycerophosphates	1.89541	0.01767	1.06506	Up
LysoPA(20:3(5Z,8Z,11Z)/0:0)	Lipids and lipid-like molecules	Glycerophospholipids	Glycerophosphates	2.24625	0.001593	1.07986	Up
PC(P-18:0/0:0)	Lipids and lipid-like molecules	Glycerophospholipids	Glycerophosphocholines	1.1134	0.03841	1.01712	Up
LysoPC(16:1(9Z)/0:0)	Lipids and lipid-like molecules	Glycerophospholipids	Glycerophosphocholines	1.41502	0.03939	1.02561	Up
LysoPC(18:0/0:0)	Lipids and lipid-like molecules	Glycerophospholipids	Glycerophosphocholines	1.52668	0.04882	1.02607	Up
PC(16:0/0:0)	Lipids and lipid-like molecules	Glycerophospholipids	Glycerophosphocholines	1.67826	0.0119	1.02615	Up
1-Palmitoylphosphatidylcholine	Lipids and lipid-like molecules	Glycerophospholipids	Glycerophosphocholines	1.54732	0.01657	1.02734	Up
LysoPC(P-18:0/0:0)	Lipids and lipid-like molecules	Glycerophospholipids	Glycerophosphocholines	1.55062	0.0006095	1.02925	Up
2-Lysophosphatidylcholine	Lipids and lipid-like molecules	Glycerophospholipids	Glycerophosphocholines	1.61647	0.02633	1.03282	Up
PC(P-16:0/0:0)	Lipids and lipid-like molecules	Glycerophospholipids	Glycerophosphocholines	1.50669	0.0281	1.03351	Up
1,2-Didecanoyl-sn-glycero-3-phosphocholine	Lipids and lipid-like molecules	Glycerophospholipids	Glycerophosphocholines	1.49969	0.03343	1.03588	Up
LysoPC(15:0/0:0)	Lipids and lipid-like molecules	Glycerophospholipids	Glycerophosphocholines	1.50723	0.02614	1.03785	Up
1-O-Hexadecyl-sn-glycero-3-phosphocholine	Lipids and lipid-like molecules	Glycerophospholipids	Glycerophosphocholines	1.88745	5.76e-06	1.04019	Up
LysoPC(14:0/0:0)	Lipids and lipid-like molecules	Glycerophospholipids	Glycerophosphocholines	1.95142	0.01011	1.04578	Up
LysoPC(O-18:0/0:0)	Lipids and lipid-like molecules	Glycerophospholipids	Glycerophosphocholines	1.94251	0.0003871	1.05048	Up
LysoPC(17:0/0:0)	Lipids and lipid-like molecules	Glycerophospholipids	Glycerophosphocholines	2.14699	0.01117	1.06841	Up
LysoPC(0:0/18:0)	Lipids and lipid-like molecules	Glycerophospholipids	Glycerophosphocholines	2.02543	0.02224	1.06846	Up
LysoPC(20:5(5Z,8Z,11Z,14Z,17Z)/0:0)	Lipids and lipid-like molecules	Glycerophospholipids	Glycerophosphocholines	2.2697	0.01748	1.06846	Up
PC(17:0/0:0)	Lipids and lipid-like molecules	Glycerophospholipids	Glycerophosphocholines	2.43821	0.008408	1.0707	Up
PC(15:0/0:0)	Lipids and lipid-like molecules	Glycerophospholipids	Glycerophosphocholines	2.10188	0.04953	1.07396	Up
LysoPC(16:0/0:0)	Lipids and lipid-like molecules	Glycerophospholipids	Glycerophosphocholines	2.11165	0.01726	1.07487	Up
Lysophosphatidylcholine	Lipids and lipid-like molecules	Glycerophospholipids	Glycerophosphocholines	3.16449	0.04041	1.25271	Up
[3-[2-Aminoethoxy(hydroxy)phosphoryl]oxy-2-hydroxypropyl] hexadecanoate	Lipids and lipid-like molecules	Glycerophospholipids	Glycerophosphoethanolamines	1.28238	0.04929	1.02848	Up
LysoPE(P-16:0/0:0)	Lipids and lipid-like molecules	Glycerophospholipids	Glycerophosphoethanolamines	1.3882	0.01502	1.03218	Up
PE(18:0/20:2(11Z,14Z))	Lipids and lipid-like molecules	Glycerophospholipids	Glycerophosphoethanolamines	1.49993	0.04445	1.04151	Up
Plastoquinone	Lipids and lipid-like molecules	Prenol lipids	Quinone and hydroquinone lipids	1.86108	0.01721	1.06235	Up
Alpha-Artemether	Lipids and lipid-like molecules	Prenol lipids	Sesquiterpenoids	1.75752	0.02433	1.05889	Up
3-O-Methylniveusin A	Lipids and lipid-like molecules	Prenol lipids	Terpene lactones	1.2688	0.02227	1.01923	Up
Anisatin	Lipids and lipid-like molecules	Prenol lipids	Terpene lactones	3.79112	1.08e-05	1.21693	Up
Lucidenic acid J	Lipids and lipid-like molecules	Prenol lipids	Triterpenoids	1.65409	0.007622	1.03759	Up
Deoxycholylphenylalanine	Lipids and lipid-like molecules	Steroids and steroid derivatives	Bile acids, alcohols and derivatives	1.32856	0.02414	1.03131	Up
Androsterone glucuronide	Lipids and lipid-like molecules	Steroids and steroid derivatives	Steroidal glycosides	1.58722	0.0119	1.03456	Up
3alpha-Androstanediol glucuronide	Lipids and lipid-like molecules	Steroids and steroid derivatives	Steroidal glycosides	1.66652	0.03191	1.05199	Up
Indole-3-Carboxaldehyde	Nucleosides, nucleotides, and analogues	Purine nucleosides	Not Available	1.21863	0.01156	1.01684	Up
7-Methylxanthosine	Nucleosides, nucleotides, and analogues	Purine nucleosides	Not Available	2.80509	0.03404	1.27198	Up
N-Myristoyl Arginine	Organic acids and derivatives	Carboxylic acids and derivatives	Amino acids, peptides, and analogues	1.01103	0.004659	1.00957	Up
Cropropamide	Organic acids and derivatives	Carboxylic acids and derivatives	Amino acids, peptides, and analogues	1.20007	0.0003225	1.01169	Up
N-Docosahexaenoyl Alanine	Organic acids and derivatives	Carboxylic acids and derivatives	Amino acids, peptides, and analogues	1.04295	0.00154	1.01507	Up
Cyclo(-D-Tyr-Arg-Gly-Asp-Cys(carboxymethyl)-OH) sulfoxide	Organic acids and derivatives	Carboxylic acids and derivatives	Amino acids, peptides, and analogues	1.08158	0.0108	1.0152	Up
Hydroxyphenylacetylglycine	Organic acids and derivatives	Carboxylic acids and derivatives	Amino acids, peptides, and analogues	1.21747	0.007509	1.02107	Up
Statine	Organic acids and derivatives	Carboxylic acids and derivatives	Amino acids, peptides, and analogues	1.11368	0.02195	1.0215	Up
(S)-Homostachydrine	Organic acids and derivatives	Carboxylic acids and derivatives	Amino acids, peptides, and analogues	1.33734	0.005507	1.03351	Up
Asparaginylalanine	Organic acids and derivatives	Carboxylic acids and derivatives	Amino acids, peptides, and analogues	1.40768	0.03225	1.03714	Up
Betalamic acid	Organic acids and derivatives	Carboxylic acids and derivatives	Amino acids, peptides, and analogues	1.79582	0.02011	1.05764	Up
N-((Hexahydro-1-azepinyl)carbonyl)-leucyl(1-methyl)-tryptophyl-tryptophan	Organic acids and derivatives	Carboxylic acids and derivatives	Amino acids, peptides, and analogues	1.91202	0.02133	1.05899	Up
Indolepropionylglycine	Organic acids and derivatives	Carboxylic acids and derivatives	Amino acids, peptides, and analogues	2.002	0.04111	1.06892	Up
Quercetin 3-O-sophoroside	Organic acids and derivatives	Carboxylic acids and derivatives	Amino acids, peptides, and analogues	1.9538	0.018	1.07154	Up
Leucylhydroxyproline	Organic acids and derivatives	Carboxylic acids and derivatives	Amino acids, peptides, and analogues	2.64649	0.0005576	1.09268	Up
2-Amino-4-methyl-5-phosphonopent-3-enoic acid	Organic acids and derivatives	Carboxylic acids and derivatives	Amino acids, peptides, and analogues	2.43145	0.002554	1.09742	Up
Phosphocreatine	Organic acids and derivatives	Carboxylic acids and derivatives	Amino acids, peptides, and analogues	2.38963	0.00502	1.10346	Up
4-hydroxy-2-nonenal-[L-Cys] conjugate	Organic acids and derivatives	Carboxylic acids and derivatives	Amino acids, peptides, and analogues	5.78806	8.55e-06	2.35429	Up
Succinic Acid	Organic acids and derivatives	Carboxylic acids and derivatives	Dicarboxylic acids and derivatives	1.02548	0.02875	1.01775	Up
15H-11,12-EETA	Organic acids and derivatives	Hydroxy acids and derivatives	Medium-chain hydroxy acids and derivatives	1.60184	0.02912	1.04698	Up
(S)-9-Hydroxy-10-undecenoic acid	Organic acids and derivatives	Hydroxy acids and derivatives	Medium-chain hydroxy acids and derivatives	1.70897	0.004586	1.05472	Up
Taurine	Organic acids and derivatives	Organic sulfonic acids and derivatives	Organosulfonic acids and derivatives	1.12846	0.01721	1.02174	Up
Moniliformin	Organic acids and derivatives	Vinylogous acids	Not Available	2.18309	0.01401	1.0938	Up
Pentadecylamine	Organic nitrogen compounds	Organonitrogen compounds	Amines	1.05943	0.00398	1.01855	Up
Bethanechol	Organic nitrogen compounds	Organonitrogen compounds	Quaternary ammonium salts	1.20034	0.01475	1.01618	Up
1,1-Bis(2-aminoethyl)-2-hydroxy-3-oxotriazane	Organic nitrogen compounds	Organonitrogen compounds	Quaternary ammonium salts	2.29455	0.03699	1.10793	Up
Azacitidine	Organic oxygen compounds	Organooxygen compounds	Carbohydrates and carbohydrate conjugates	1.30823	0.02094	1.02918	Up
2-Acetamido-2,6-dideoxygalactose	Organic oxygen compounds	Organooxygen compounds	Carbohydrates and carbohydrate conjugates	1.24016	0.01941	1.03028	Up
Pteroside Z	Organic oxygen compounds	Organooxygen compounds	Carbohydrates and carbohydrate conjugates	1.63572	0.02624	1.04725	Up
Simmondsin	Organic oxygen compounds	Organooxygen compounds	Carbohydrates and carbohydrate conjugates	1.81539	0.02793	1.0685	Up
Kynurenine	Organic oxygen compounds	Organooxygen compounds	Carbonyl compounds	1.04524	0.02437	1.01782	Up
Norhygrine	Organic oxygen compounds	Organooxygen compounds	Carbonyl compounds	1.19361	0.02059	1.0269	Up
DHAP(18:0)	Organic oxygen compounds	Organooxygen compounds	Carbonyl compounds	1.69999	0.01933	1.04723	Up
APC	Organic oxygen compounds	Organooxygen compounds	Carbonyl compounds	3.26512	0.01388	1.16057	Up
Ganetespib	Organoheterocyclic compounds	Azoles	Triazoles	2.98661	0.003016	1.18111	Up
N7-(2-Carbamoyl-2-hydroxyethyl)guanine	Organoheterocyclic compounds	Imidazopyrimidines	Purines and purine derivatives	3.04584	0.0007137	1.1408	Up
Indoleacrylic acid	Organoheterocyclic compounds	Indoles and derivatives	Indoles	1.19375	0.0118	1.01294	Up
2-Methylindole	Organoheterocyclic compounds	Indoles and derivatives	Indoles	1.27735	0.006364	1.02269	Up
Indole-3-acetaldehyde	Organoheterocyclic compounds	Indoles and derivatives	Indoles	2.0308	0.02773	1.08623	Up
5-Hydroxyindoleacetic acid	Organoheterocyclic compounds	Indoles and derivatives	Indolyl carboxylic acids and derivatives	1.07851	0.0461	1.02643	Up
5-Hydroxyindoleacetate	Organoheterocyclic compounds	Indoles and derivatives	Indolyl carboxylic acids and derivatives	1.2099	0.01895	1.02987	Up
Gymnodimine	Organoheterocyclic compounds	Pyridines and derivatives	Hydropyridines	1.83554	0.01566	1.05654	Up
N-Phenylmaleimide	Organoheterocyclic compounds	Pyrrolines	Phenylpyrrolines	1.42705	0.04173	1.05193	Up
8-Methoxyquinolin-2(1H)-one	Organoheterocyclic compounds	Quinolines and derivatives	Quinolones and derivatives	2.25591	0.01211	1.11352	Up
Trimethylolmelamine	Organoheterocyclic compounds	Triazines	Aminotriazines	2.0492	0.03918	1.08383	Up
Forsythiaside	Phenylpropanoids and polyketides	Cinnamic acids and derivatives	Hydroxycinnamic acids and derivatives	1.61656	0.02064	1.04114	Up
Sagittatosdie B	Phenylpropanoids and polyketides	Flavonoids	Flavonoid glycosides	1.80085	0.009547	1.0507	Up
Retaspimycin	Phenylpropanoids and polyketides	Macrolactams	Not Available	1.92604	0.02049	1.05571	Up
Minocycline	Phenylpropanoids and polyketides	Tetracyclines	Not Available	3.17892	0.0005417	1.13167	Up
